# Supplementary material for: Activating KIRs and NKG2C in Viral Infections: Toward NK Cell Memory?
Source: Front Immunol. 2015 Nov 9;6:573. doi: 10.3389/fimmu.2015.00573 (PMC4638145; doi:10.3389/fimmu.2015.00573)
Supplement: Supplementary file 1 [file Table_1.XLSX]

## Sheet: Foglio1
HCMV-encoded proteins	role	role for NKG2C+ NK cells expansion	references
US2-6	HLA-I downregulation	dispensable	Guma et al. Blood 2006; Tortorella et al. AnnRevImm 2000
US10	HLA-G downregulation	n.a.	Park et al JExpMed 2010
US2-11	HLA-I downregulation (A, B, C alleles not HLA-E)	indispensable	Guma et al.Blood 2006;Tortorella et al.2000 AnnRevImm
UL14-UL20	UL16 inhibits MICB, ULBP1 and ULBP2 expression; UL18 engages ILT-2	modest	Guma et al.Blood2006; Kaiser et al. PNAS2008; Prod'homme et al. JI2012;Cosman et al. Immunity1997
UL40-42	HLA-E surface stabilization	dispensable	Guma et al.Blood 2006;Rolle et al.JClinInvest2014;Tomasec et al. Science 2000
UL135	remodels actin cytoskeleton and alters immune synapse decreasing NK cell function vs infected targets	n.a.	Stanton et al.CellHost Microbe2014
UL141	inhibits PVR expression	n.a.	Prod'homme et al. JI2010
UL142	inhibits ULBP3 and MICA expression	n.a.	Bennett et al.JI2010; Ashiru et al.JVir2009
Table legend n.a.=not addressed
